# Supplementary material for: Outer Membrane Vesicles (OMVs) of Pseudomonas aeruginosa Provide Passive Resistance but Not Sensitization to LPS-Specific Phages
Source: Viruses. 2022 Jan 11;14(1):121. doi: 10.3390/v14010121 (PMC8778925; doi:10.3390/v14010121)
Supplement: Supplementary file 1 [file viruses-14-00121-s001.zip]

Archive with 1 entries (1 files):
- viruses-1514162-supplementary.pdf
